# Supplementary material for: “Returning to Ordinary Citizenship”: A Qualitative Study of Chinese PWUD’s Self-Management Strategies and Disengagement Model of Identity
Source: Behav Sci (Basel). 2022 Jul 28;12(8):258. doi: 10.3390/bs12080258 (PMC9404964; doi:10.3390/bs12080258)
Supplement: Supplementary file 1 [file behavsci-12-00258-s001.zip]

Archive with 1 entries (1 files):
- behavsci-1789915-supplementary.pdf
